# Supplementary material for: Visualization of Trypanosoma brucei flagellar pocket collar biogenesis identifies two new cytoskeletal structures
Source: PLoS Biol. 2025 Oct 9;23(10):e3003429. doi: 10.1371/journal.pbio.3003429 (PMC12527162; doi:10.1371/journal.pbio.3003429)
Supplement: S1 Data — (XLSX) [file pbio.3003429.s005.xlsx]

## Sheet: Figure 2G
% of oFPC labelling over total						Descriptive statistics							Normality and Lognormality Tests Tabular results							One-way ANOVA Multiple comparisons
Stage 1	Stage 2	Stage 3	Stage 4	Stage 5		Number of values	6	9	8	9	7			Stage 1	Stage 2	Stage 3	Stage 4	Stage 5		Number of families	1
90.1542	85.8764	49.2626	41.1569	47.2677		Minimum	75.51	68.89	35.68	26.24	37.05		D’Agostino & Pearson test - K2	N too small	1.299	0.7539	0.9382	N too small		Number of comparisons per family	4
80.979	86.0433	54.1032	51.2641	60.3769		Maximum	90.15	86.04	54.1	63.19	60.38		P value		0.5223	0.6859	0.6256			Alpha	0.05
80.3071	79.0531	44.7621	51.9516	51.9864		Range	14.65	17.15	18.43	36.95	23.33		Passed normality test (alpha=0.05)?		Yes	Yes	Yes
80.6034	73.1613	38.7631	51.8568	53.616		Mean	81.61	76.6	46	47.63	49.72		P value summary		ns	ns	ns			Dunnett’s multiple comparisons test	Mean diff.	95.00% CI of diff.	Below threshold?	Summary	Adjusted P Value	A-?
82.1282	73.0988	42.7421	26.2409	37.0484		Std. Deviation	4.767	6.247	6.721	12.89	9.534		Anderson-Darling test - A2*	N too small	0.51	0.2219	0.4981	N too small		Stage 1 vs. Stage 2	5.012	-6.723 to 16.75	No	ns	0.6292	B	Stage 2
75.5067	71.5663	35.6764	29.7729	59.9113		Std. Error of Mean	1.946	2.082	2.376	4.298	3.603		P value		0.1422	0.743	0.1536			Stage 1 vs. Stage 3	35.61	23.59 to 47.63	Yes	****	<0.0001	C	Stage 3
	72.6099	53.7415	62.0225	37.8443									Passed normality test (alpha=0.05)?		Yes	Yes	Yes			Stage 1 vs. Stage 4	33.98	22.25 to 45.72	Yes	****	<0.0001	D	Stage 4
	79.1053	48.9776	51.2101										P value summary		ns	ns	ns			Stage 1 vs. Stage 5	31.89	19.50 to 44.28	Yes	****	<0.0001	E	Stage 5
	68.8949		63.1875										Shapiro-Wilk test - W	0.8734	0.8813	0.9429	0.8901	0.8971
													P value	0.2401	0.1622	0.6399	0.2002	0.3138		Test details	Mean 1	Mean 2	Mean diff.	SE of diff.	n1	n2	q	DF
													Passed normality test (alpha=0.05)?	Yes	Yes	Yes	Yes	Yes		Stage 1 vs. Stage 2	81.61	76.6	5.012	4.624	6	9	1.084	34
													P value summary	ns	ns	ns	ns	ns		Stage 1 vs. Stage 3	81.61	46	35.61	4.739	6	8	7.515	34
													Kolmogorov-Smirnov test - KS distance	0.2903	0.2646	0.1709	0.2761	0.1793		Stage 1 vs. Stage 4	81.61	47.63	33.98	4.624	6	9	7.349	34
													P value	>0.1000	0.069	>0.1000	0.0465	>0.1000		Stage 1 vs. Stage 5	81.61	49.72	31.89	4.881	6	7	6.533	34
													Passed normality test (alpha=0.05)?	Yes	Yes	Yes	No	Yes
													P value summary	ns	ns	ns	*	ns
													Number of values	6	9	8	9	7

## Sheet: Figure 3B
	Stage	nFg length (µm)	oBB-nBB (µm)	oBB-oFPC (µm)	nFPC-oFPC (µm)	nBB-nFPC (µm)		Mean
	Stage 1	1.495	2.172	5.466	only oFPC present			Stage	nFg length	oBB-nBB	oBB-oFPC	nFPC-oFPC	nBB-nFPC
		1.31	2.009	6.345				Stage 1	1.2154	2.1024	5.4632	oFPC only
		0.99	1.914	5.075				Stage 2	1.1212	2.0662	5.4208
		1.25	2.295	4.755				Stage 3	2.5932	2.1624	5.6282	5.398	1.4258
		1.032	2.122	5.675				Stage 4	4.7066	2.8062	6.1672	6.1106	1.7664
	Stage 2	0.882	1.7	4.864				Stage 5	8.4855	3.82783	5.858	4.00883	3.88467
		0.999	2.048	5.573				Stage 6	20.3776	3.9686	5.6924	4.8498	3.7786
		1.389	1.94	6.237
		1.28	2.22	4.755
		1.056	2.423	5.675				Standard deviation
	Stage 3	2.636	2.059	5.797	6.057	1.55		Stage	nFg length	oBB-nBB	oBB-oFPC	nFPC-oFPC	nBB-nFPC
		3.02	1.989	5.452	4.854	0.64		Stage 1	0.207824	0.147089	0.607183	oFPC only
		2.065	2.414	5.05	5.245	1.36		Stage 2	0.208167	0.274463	0.613857
		2.91	2.145	5.871	5.607	1.519		Stage 3	0.396867	0.162926	0.377597	0.454573	0.511892
		2.335	2.205	5.971	5.227	2.06		Stage 4	0.582282	0.492872	0.80557	0.671908	0.553279
	Stage 4	4.562	3.516	5.829	5.904	2.13		Stage 5	2.42352	0.814442	1.01805	1.0133	1.40318
		3.79	2.678	5.439	5.134	1.43		Stage 6	5.88152	0.484419	0.675795	0.731826	0.141746
		5.253	2.874	5.506	6.103	1.34
		4.785	2.825	6.927	6.482	2.565
		5.143	2.138	7.135	6.93	1.367
	Stage 5	5.43	3.581	5.153	4.436	1.77
		6.06	2.559	5.914	5.484	2.427
		8.673	4.247	5.893	3.738	4.672
		9.04	4.212	7.47	4.507	4.952
		9.72	4.915	4.469	2.639	4.826
		11.99	3.453	6.249	3.249	4.661
	Stage 6	12.92	3.802	5.988	4.121	3.941
		20.037	3.628	6.415	5.465	3.892
		16.532	4.283	4.953	4.82	3.754
		26.027	3.483	6.115	4.14	3.72
		26.372	4.647	4.991	5.703	3.586

## Sheet: Figure 6E
Inter-peaks distance (um)					Descriptive statistics						Krustal-Wallis Test Multiple comparisons
Spef1-Tubulin	BILBO1-Tubulin	MORN1-Tubulin	BILBO1-BILBO2			Spef1-Tubulin	BILBO1-Tubulin	MORN1-Tubulin	BILBO1-BILBO2		Number of families	1
0.160042	0.302336	0.302205	0.120882		Number of values	19	18	20	21		Number of comparisons per family	3
0.080021	0.302336	0.302205	0.060441		Minimum	0	0.06044	0.1209	0		Alpha	0.01
0.079607	0.453504	0.362646	0.181323		Maximum	0.2388	0.4535	0.544	0.1813		Dunn's multiple comparisons test	Mean reank diff.	Significant?	Summary	Adjusted P value	A-?
0.238821	0.302336	0.302205	0.120882		Range	0.2388	0.3931	0.4231	0.1813		Spef1-Tubulin vs. BILBO1-Tubulin	-25.33	Tes	**	0.002	B	BILBO1-Tubulin
0.080282	0.120882	0.302205	0		Mean	0.1177	0.2855	0.3012	0.07238		Spef1-Tubulin vs. MORN1-Tubulin	-26.78	Yes	***	0.0007	C	MORN1-Tubulin
0.160042	0.453504	0.241764	0.06492		Std. Deviation	0.0671	0.1282	0.1172	0.05604		Spef1-Tubulin vs. BILBO1-BILBO2	11.73	No	ns	0.3038	D	BILBO1-BILBO2
0.160042	0.362646	0.36264	0.120882		Std. Error of Mean	0.01539	0.0323	0.02621	0.01223
0.159992	0.060441	0.302205	0.060441								Test details	Mean rank 1	Mean rank 2	Mean rank diff.	n1	n2	Z
0.079607	0.423087	0.362646	0.060441								Spef1-Tubulin vs. BILBO1-Tubulin	29.95	55.28	-23.33	19	18	3.406
0.160564	0.241764	0.54397	0.060441								Spef1-Tubulin vs. MORN1-Tubulin	29.95	56.73	-26.78	19	20	3.696
0.15962	0.37792	0.48353	0								Spef1-Tubulin vs. BILBO1-BILBO2	29.95	18.21	11.73	19	21	1.639
0.0798	0.151168	0.48353	0.060441
0.160042	0.37792	0.3022	0.181323
0	0.302336	0.36264	0.120882
0	0.181323	0.120882	0.060441
0.238821	0.060441	0.181323	0
0.079607	0.423087	0.120882	0.120882
0.080282	0.241764	0.218946	0.06492
0.0798		0.218946	0
		0.145964	0.060441
			0
